# Supplementary material for: Identification of key genes controlling soluble sugar and glucosinolate biosynthesis in Chinese cabbage by integrating metabolome and genome-wide transcriptome analysis
Source: Front Plant Sci. 2022 Nov 25;13:1043489. doi: 10.3389/fpls.2022.1043489 (PMC9732556; doi:10.3389/fpls.2022.1043489)
Supplement: Supplementary file 2 [file DataSheet_2.xlsx]

## Sheet: soluble solid
Index	Compounds	Class	Molecular Weight	Ion mode	Formula	WWH_1	WWH_2	WWH_3	XQ_1	XQ_2	XQ_3	GCH_1	GCH_2	GCH_3	RWZ_1	RWZ_2	RWZ_3	XYW_1	XYW_2	XYW_3	RJJ_1	RJJ_2	RJJ_3
Mal	Maltose	disaccharide	342.116215	Positive	C12H22O11	0.0132403301	0.0184379588	0.0144216119	0.0155669952	0.0168409561	0.014710488	0.0120233909	0.01358334	0.0124582463	0.0153009949	0.0252650746	0.0183996453	0.01246186	0.0110196863	0.00923442857	0.00940809569	0.0133768485	0.0169420784
Suc	Sucrose	disaccharide	342.116215	Positive	C12H22O11	4.96312621	7.66379381	8.40981095	6.33283092	5.00807805	6.0497799	5.44460914	9.09894	10.9701281	7.3577868	7.69100498	9.80053202	6.59294	9.84623529	10.278102	7.2868134	13.5406061	11.2902745
Tre	Trehalose	disaccharide	342.116215	Positive	C12H22O11	0.0231592233	0.021068866	0.019396	0.0263321739	0.0240519024	0.0323615311	0.0216747208	0.0227958	0.0251119212	0.0455965482	0.0301170149	0.0252051232	0.0201168	0.0203754902	0.0205595918	0.0234421053	0.0359731313	0.0330686275
Lac	Lactose	disaccharide	342.116215	Positive	C12H22O11	N/A	N/A	N/A	N/A	N/A	N/A	N/A	N/A	N/A	N/A	N/A	N/A	N/A	N/A	N/A	N/A	N/A	N/A
Ara	D-Arabinose	monosaccharide	150.052825	Positive	C5H10O5	0.0540005825	0.063137732	0.0706672637	0.0583826087	0.0550105366	0.0486166507	0.0553831472	0.0673894	0.0606453202	0.0504708629	0.0511347264	0.0696675862	0.0658662	0.0590768627	0.0584712245	0.0563829665	0.0563282828	0.0673443137
Fru	D-Fructose	monosaccharide	180.06339	Positive	C6H12O6	113.636311	110.372371	132.985871	133.697971	116.685854	123.521148	99.8261929	114.718	111.45734	163.288528	155.78408	157.074286	176.707	171.991765	173.056122	167.676172	155.580202	138.714118
Fuc	L-Fucose	monosaccharide	164.068475	Positive	C6H12O5	0.0116585631	0.0124721856	0.0118375522	0.0107691594	0.0109629268	0.010362622	0.0102120812	0.01067612	0.0106646305	0.00967748223	0.0106391642	0.0105577734	0.01125508	0.00993047059	0.00972042857	0.0106279234	0.0096260404	0.0112307843
Glu	Glucose	monosaccharide	180.06339	Positive	C6H12O6	133.791845	138.236907	159.639005	154.611981	139.71161	146.964211	118.084061	149.3262	157.551724	181.890355	172.816517	180.685911	191.3108	189.113529	188.470204	186.018565	180.683434	178.781176
Inositol	Inositol	monosaccharide	180.06339	Positive	C6H12O6	1.3131534	1.42938351	1.28364975	1.4612	1.39041171	1.36869665	1.19265381	1.422962	1.54471921	0.353874112	0.337136318	0.42213399	0.460786	0.408533333	0.352777551	0.510675598	0.504632323	0.65974902
Rha	L-Rhamnose	monosaccharide	182.07904	Positive	C6H14O6	0.0151076117	0.0136875464	0.0159199602	0.0155194203	0.0150959805	0.0140592536	0.0154180102	0.01608278	0.0156939901	0.0147450761	0.0156141294	0.0154573202	0.0173101	0.0169552745	0.0146505306	0.0143465263	0.0148741818	0.0156702941
Xylitol	Xylitol	monosaccharide	152.068475	Positive	C5H12O5	0.00118592233	0.00140361649	0.00132357214	0.00147323092	0.00161741073	0.00125296459	0.00184452386	0.001295502	0.00122348177	0.00189306599	0.00149380498	0.00144673103	0.001095428	0.00154803922	0.00305761224	0.00173739904	0.00152790505	0.00164216275
Sorbitol	D-Sorbitol	monosaccharide	182.07904	Positive	C6H14O6	N/A	N/A	N/A	N/A	N/A	N/A	N/A	N/A	N/A	N/A	N/A	N/A	N/A	N/A	N/A	N/A	N/A	N/A
Gal	D-Galactose	monosaccharide	180.06339	Positive	C6H12O6	N/A	N/A	N/A	N/A	N/A	N/A	N/A	N/A	N/A	N/A	N/A	N/A	N/A	N/A	N/A	N/A	N/A	N/A

## Sheet: glucosinolates
Index	Molecular Weight (Da)	Formula	Class	Compounds	WWH_1	WWH_2	WWH_3	XQ_1	XQ_2	XQ_3	GCH_1	GCH_2	GCH_3	RWZ_1	RWZ_2	RWZ_3	XYW_1	XYW_2	XYW_3	RJJ_1	RJJ_2	RJJ_3	WWH/RWZ		XQ/RWZ		GCH/RWZ		WWH/XYW		XQ/XYW		GCH/XYW		WWH/RJJ		XQ/RJJ		GCH/RJJ
																							FDR	Fold_change	FDR	Fold_change	FDR	Fold_change	FDR	Fold_change	FDR	Fold_change	FDR	Fold_change	FDR	Fold_change	FDR	Fold_change	FDR	Fold_change
Cmln000620	450.057	C13H24NO10S3-	Aliphatic glucosinolate	3-Hydroxy-5-(methylthio)pentyl Glucosinolate	31390000	19734000	18256000	30443000	36200000	37724000	16384000	20627000	20231000	127120000	113340000	136820000	80421000	79935000	78771000	94262000	102620000	102340000	0.0392458	0.183895	0.0499331	0.27663	0.0308853	0.151723	0.0876944	0.290139	0.0601315	0.43645	0.0132547	0.239379	0.0480924	0.231868	0.0154476	0.348795	0.0163479	0.191303
Cmln001085	405.076	C12H23NO10S2	Aliphatic glucosinolate	2-Hydroxy-2-Methylbutylglucosinolate	538980	599870	523920	696470	967460	1023800	913590	865140	896160	138670	175240	202870	327560	406600	288750	197180	232630	373460	0.0392458	3.21756	0.0887244	5.20092	0.00137399	5.17607	0.0876944	1.62553	0.120369	2.62753	0.0479124	2.61498	0.145248	2.07	0.124917	3.34599	0.077328	3.33
Cmln001134	390.053	C11H20NO10S2-	Aliphatic glucosinolate	1-Ethyl-2-hydroxyethyl glucosinolate	25987	23583	35766	30788	45302	47811	38770	39395	53401	56398	73100	87318	43066	66468	71525	51104	95076	69443	0.0976658	0.393587	0.160766	0.571457	0.156112	0.606809	0.180868	0.471316	0.30617	0.684313	0.332697	0.726647	0.194169	0.395765	0.320205	0.574619	0.303071	0.610167
Cmln001356	409.05	C14H19NO9S2	Aromatic Glucosinolate	Benzyl glucosinolate	768870	1371700	936710	524510	499520	602750	459230	696320	483080	299470	148970	333540	84152	142930	117010	305480	421250	421370	0.103904	3.93524	0.0926683	2.08033	0.121789	2.09549	0.159699	8.94319	0.0601315	4.72775	0.116321	4.76219	0.194169	2.68032	0.195354	1.41693	0.303071	1.42725
Cmln001498	419.038	C12H21NO9S3	Aliphatic glucosinolate	4-Methylthio-3-butenyl Glucosinolate (Dehydroerucin)	235140	309630	212770	270470	346850	307240	223140	281970	321350	284400	151140	330070	181040	150410	223980	257170	252000	377450	0.971973	0.989459	0.580055	1.20761	0.861134	1.07948	0.338071	1.36388	0.110419	1.66458	0.194135	1.48796	0.565522	0.854413	0.867311	1.04279	0.783372	0.932147
Cmln001751	584.06	C20H26NO13S3-	Aromatic Glucosinolate	6-(3,4-Dihydroxyphenylacetic acid)-1-Glucosinolate of 4-(Methylsulfinyl)-3-butenyl	17332	31037	15528	24250	31338	35650	27947	19728	27233	27881	44966	41902	15329	51638	30323	44271	30855	21952	0.158289	0.556841	0.431676	0.795109	0.208954	0.652799	0.535634	0.656768	0.901918	0.937794	0.642912	0.769946	0.399513	0.658203	0.867311	0.939842	0.535066	0.771627
Cmln001797	401.081	C13H23NO9S2	Aliphatic glucosinolate	5-Hexenyl Glucosinolate	9327000	16859000	12741000	10368000	16308000	14939000	12969000	15939000	18853000	2777200	1968100	4642500	1380100	1692300	3039900	2528900	2349800	5298000	0.100125	4.14655	0.085117	4.43288	0.0450925	5.08756	0.159699	6.36863	0.110419	6.8084	0.0784996	7.81392	0.167565	3.82511	0.131712	4.08924	0.0848531	4.69317
Cmln001809	423.033	C11H21NO10S3	Aliphatic glucosinolate	3-Methylsulfinylpropyl glucosinolate	280610	218790	191630	199970	245780	248190	209990	252310	206550	383550	390380	306110	258550	280540	303030	377600	424090	300430	0.0976658	0.639819	0.0970624	0.642513	0.0731862	0.619283	0.367715	0.820584	0.208367	0.824039	0.160329	0.794245	0.175879	0.627001	0.208871	0.629641	0.179306	0.606876
Cmln001842	626.068	C22H28NO14S3-	Aliphatic glucosinolate	6-(3-Methoxy)Sinapoyl-1-Glucosinolate of 4-methylsulfinylbut-3-enyl thioglucoside	12874	15938	10284	11942	11756	12859	15560	14950	12454	14485	15289	16295	16807	11789	15488	13615	27093	18057	0.38219	0.84864	0.0754896	0.793527	0.509075	0.932601	0.60316	0.886852	0.379122	0.829258	0.869144	0.974594	0.394617	0.665294	0.393606	0.622088	0.464942	0.731115
Cmln001927	518.086	C17H28NO11S3-	Aliphatic glucosinolate	5-(Methylsulfinyl)butyl thiO-glucoside of Valerate	31779	42700	30439	33461	34963	29201	30864	35288	39492	17101	20167	25321	50322	36781	44400	44623	38151	41955	0.115062	1.6763	0.0914704	1.55978	0.0598868	1.6879	0.364042	0.797837	0.231095	0.742379	0.279911	0.803358	0.384224	0.841168	0.158289	0.782697	0.281975	0.846988
Cmln001988	402.09	C13H24NO9S2-	Aliphatic glucosinolate	4-Methylpentyl Glucosinolate	820320	1274600	922900	1076500	2253100	1964500	1387000	742450	1260200	5313600	3398600	7497000	2158400	1462900	1810100	2574000	4325900	2463400	0.13846	0.186179	0.196711	0.326611	0.156112	0.209119	0.159699	0.555625	0.934157	0.974721	0.199761	0.624084	0.194169	0.322303	0.335403	0.56541	0.23904	0.362014
Cmln002599	564.072	C21H26NO11S3-	Aromatic Glucosinolate	6-(Phenylacrylic acid)-1-thiO-glucoside of 4-(Methylsulfinyl)-3-butenyl	27132	40421	32324	35422	30087	20622	39943	24029	28752	13598	11810	14014	22997	17249	18764	16181	19211	18694	0.100125	2.53353	0.17878	2.18485	0.154179	2.35209	0.180868	1.69254	0.316647	1.4596	0.260579	1.57133	0.181989	1.84663	0.320205	1.59248	0.281975	1.71438
Cmln002820	624.088	C23H30NO13S3-	Aliphatic glucosinolate	6-Sinapoyl-1-thioglucoside of 4-Methylthiobut-3-enyl thioglucoside	11715	14148	13432	11776	10416	11315	17047	11614	22437	6663.2	7475.3	11522	7246.7	7362.9	6359.3	5357.7	10690	13672	0.157006	1.53134	0.357471	1.30578	0.195749	1.99131	0.0876944	1.87397	0.0601315	1.59794	0.217288	2.43685	0.457146	1.32219	0.787845	1.12743	0.303071	1.71933
Cmln003169	522.057	C19H24NO10S3-	Aromatic Glucosinolate	6-(Benzoic acid)-1-thiO-glucoside of Methylthio-3-butenyl	12441	11444	9695.9	17081	12595	9790.7	11119	9946	10442	4543.1	5092.9	6193	12055	10793	9973.9	5149.9	7476.4	9028.3	0.0663444	2.12148	0.165032	2.49332	0.0182798	1.99046	0.856992	1.02312	0.540884	1.20245	0.649706	0.959938	0.181989	1.55075	0.273872	1.82256	0.27295	1.45498
Cmyn001406	465.08	C14H27NO10S3	Aliphatic glucosinolate	3-Hydroxy-6-(methylthio)hexyl glucosinolate	5338700	5792700	4594000	5505300	7055100	7338100	4453400	5577300	5166200	9869900	7934200	10568000	4723700	5640100	5887000	8296500	8924900	9341000	0.0920982	0.554256	0.158163	0.70134	0.070949	0.535628	0.800156	0.967669	0.315892	1.22446	0.60376	0.935148	0.0525296	0.592017	0.207229	0.749123	0.0404287	0.572121
Cmyn001649	407.038	C11H21NO9S3	Aliphatic glucosinolate	3-(Methylthio)propyl glucosinolate	66925	70222	65699	85395	103440	103690	76504	75120	82202	218390	257940	274580	252220	259140	302110	269330	453830	289160	0.0663444	0.270134	0.060044	0.389561	0.0452969	0.31139	0.0876944	0.249359	0.0686638	0.359601	0.0703881	0.287443	0.180192	0.200377	0.208871	0.288965	0.184112	0.23098
Cmyn001733	375.066	C11H21NO9S2	Aliphatic glucosinolate	1-Methylpropyl glucosinolate	4107100	5516800	4761300	5320000	10739000	8527000	3637600	5417900	8034300	19123000	3937100	19289000	15173000	7427400	12362000	15590000	36843000	22007000	0.310606	0.339681	0.524218	0.580555	0.340156	0.403546	0.23363	0.411448	0.417119	0.703213	0.242256	0.488805	0.221065	0.193246	0.307491	0.330279	0.27295	0.229578
Cmyn002073	387.066	C12H21NO9S2	Aliphatic glucosinolate	3-Methyl-3-butenyl glucosinolate	59852000	73006000	59030000	65388000	83994000	84625000	60682000	74520000	86186000	75485000	44232000	94051000	54715000	49095000	63136000	67897000	85033000	93444000	0.752928	0.897646	0.786679	1.09468	0.950375	1.03565	0.400056	1.1494	0.158004	1.40169	0.251699	1.32611	0.269068	0.778848	0.813978	0.949804	0.614286	0.898585
Cmyn002151	509.106	C16H31NO11S3	Aliphatic glucosinolate	8-Methylsulfonyloctyl glucosinolate	67788	97451	63136	80031	82047	75946	85959	65084	76593	53536	51430	61344	112820	94432	90196	45087	64806	93854	0.287147	1.37319	0.060044	1.43121	0.147575	1.36875	0.351433	0.767781	0.244539	0.800221	0.191785	0.765297	0.743597	1.12088	0.667504	1.16823	0.741132	1.11725
Cmyn002726	509.103	C19H27NO11S2	Aromatic Glucosinolate	5-(Benzoyloxy)pentyl glucosinolate	34225	24435	20288	45177	52403	66999	62865	24507	51529	159700	95943	136380	47922	51073	68513	134070	159730	143660	0.0976658	0.201386	0.146116	0.41982	0.0903288	0.354318	0.134772	0.471309	0.934157	0.982514	0.604816	0.82922	0.0480924	0.180469	0.0316338	0.376215	0.0649485	0.317517
Cmyn102345	465.08	C14H27NO10S3	Aliphatic glucosinolate	6-Methylsulfinylhexyl Glucosinolate	2556700	2273200	2425200	3860500	4164700	4846600	2349600	2997200	3157600	9215600	8092900	6845900	5717600	4544200	4571400	8342000	11776000	10929000	0.0786772	0.300363	0.0903111	0.532897	0.0507636	0.352085	0.134093	0.489112	0.401401	0.86777	0.0863075	0.573335	0.145248	0.233681	0.147617	0.414591	0.123084	0.27392
Hmbn001571	439.061	C15H21NO10S2	Aromatic Glucosinolate	2(R)-Hydroxy-2-Phenylethyl Glucosinolate	513570	491780	543210	427380	592070	578510	447550	571310	538100	2584400	1995500	2202400	1376900	1795000	2075100	2173700	3325800	2881500	0.068329	0.228324	0.060044	0.235607	0.0450925	0.229562	0.134772	0.295132	0.120369	0.304547	0.116321	0.296733	0.145248	0.18477	0.14615	0.190665	0.126437	0.185773
Hmxn000778	389.046	C11H18NO10S2	Aliphatic glucosinolate	2(R)-Hydroxy-3-butenyl glucosinolate	26150000	33455000	33503000	27793000	43837000	42481000	27604000	37443000	34108000	27850000	38007000	29621000	25854000	34530000	27490000	30543000	41139000	36831000	0.897061	0.975178	0.528584	1.19515	0.883523	1.03851	0.734675	1.05956	0.37733	1.29858	0.510171	1.12838	0.41606	0.858035	0.850785	1.05159	0.642916	0.913761
Hmxn002111	424.067	C15H21NO9S2	Aromatic Glucosinolate	Gluconasturtiin	5719.6	8625.6	5308.7	16378	13117	6354.6	9	9	9	15682	14412	14979	40410	12796	13973	17820	20009	20215	0.068329	0.436046	0.567551	0.795368	0.0140538	0.000599028	0.388053	0.29256	0.507624	0.533643	0.264498	0.000401911	0.0495798	0.338603	0.316515	0.617628	0.0434694	0.000465164
Hmxn003549	508.083	C18H24N2O11S2	Aliphatic glucosinolate	1,4-Dimethoxyglucobrassicin	233170	386120	215180	135580	95150	134720	157370	111880	148560	106590	82557	38486	42889	55769	61937	121360	98472	142330	0.121258	3.66586	0.270249	1.60544	0.156112	1.83545	0.180868	5.19611	0.120369	2.2756	0.0863075	2.60164	0.23496	2.30413	0.96853	1.00908	0.535066	1.15365
Hmxn003773	426.062	C14H19NO10S2	Aromatic Glucosinolate	4-Hydroxybenzyl glucosinolate (Sinalbin)	45300	55833	57427	49417	25937	62956	62677	73875	110970	157030	118320	104760	104590	107530	114130	142850	216930	191310	0.100125	0.417142	0.0887264	0.363868	0.208853	0.651185	0.034109	0.486008	0.120369	0.423939	0.34302	0.758688	0.148829	0.287721	0.124917	0.250975	0.126437	0.44915
Lhnn101121	451.064	C13H25NO10S3	Aliphatic glucosinolate	5-(Methylsulfinyl)amyl glucoside	14206000	9053000	7783600	13001000	15456000	15780000	6673800	8960500	9100000	65767000	51865000	65884000	36351000	35379000	34316000	49213000	69360000	52151000	0.0652169	0.169155	0.0668851	0.241053	0.0450925	0.13478	0.086408	0.292728	0.01203	0.417149	0.00445658	0.233241	0.130085	0.181829	0.14615	0.259114	0.124365	0.144879
Lhnn101128	495.09	C15H29NO11S3	Aliphatic glucosinolate	7-(Methylsulfonyl)heptyl glucoside	67911	56055	9	4077	4043.3	22428	42306	27091	6661.6	3127.1	13663	3853	9	6237.3	3341.9	6015	2390.4	9	0.33527	6.00564	0.764682	1.47983	0.316098	3.68446	0.387526	12.93	0.511514	3.18603	0.296353	7.93252	0.361046	14.7337	0.544846	3.63048	0.306259	9.0391
Lhnn101201	375.066	C11H21NO9S2	Aliphatic glucosinolate	N-Butyl glucoside	4158000	5639600	4783800	5277800	10654000	8433000	3600500	5342800	8029200	18429000	7469300	18906000	15547000	8200100	14138000	15477000	34326000	21340000	0.209884	0.325446	0.34177	0.543805	0.218586	0.378814	0.205803	0.384885	0.334665	0.643124	0.194135	0.447999	0.207407	0.204959	0.283423	0.342476	0.257324	0.238569
Lhnn101202	389.081	C12H23NO9S2	Aliphatic glucosinolate	N-Pentane thioglycoside	51001000	63906000	51447000	55511000	74962000	75838000	51415000	65760000	76373000	66839000	30330000	84900000	45527000	33552000	54422000	59129000	74533000	88979000	0.839434	0.913687	0.770838	1.13315	0.917356	1.06305	0.388053	1.24609	0.167669	1.54539	0.242549	1.44979	0.301751	0.747185	0.786325	0.926653	0.586663	0.869328
Lhnn101203	389.081	C12H23NO9S2	Aliphatic glucosinolate	1-Methyl butyl glucoside	51872000	63542000	52465000	56708000	75138000	74886000	51264000	65442000	75200000	66123000	36833000	81184000	44890000	39396000	54384000	57866000	74323000	86695000	0.792519	0.911692	0.74226	1.12269	0.939465	1.04217	0.362886	1.21064	0.1524	1.49082	0.244564	1.3839	0.323615	0.766977	0.825431	0.944482	0.600093	0.876748
Lhnn101204	403.097	C13H25NO9S2	Aliphatic glucosinolate	N-Hexyl glucoside	534260	1038200	816880	716760	1112800	967430	833130	988210	1203400	9	9	9	157390	181100	212210	245020	214300	343100	0.100125	88494.1	0.085117	103592	0.0543516	112027	0.180868	4.33873	0.120369	5.07897	0.0863075	5.49254	0.191175	2.97767	0.14615	3.48569	0.115389	3.76952
Lhnn101209	373.05	C11H19NO9S2	Aliphatic glucosinolate	2-Methyl-2-propenyl glucoside	23398000	29684000	25411000	28301000	53535000	44934000	19656000	28842000	41586000	90192000	39056000	102760000	76027000	42905000	69430000	79336000	135600000	97127000	0.215339	0.33832	0.34177	0.546404	0.225626	0.38828	0.198024	0.416714	0.334665	0.673013	0.191785	0.478249	0.175879	0.251529	0.208871	0.406232	0.159918	0.288672
Lhnn101215	435.033	C12H21NO10S3	Aliphatic glucosinolate	4-Methylsulfinyl-3-Butenyl Glucosinolate	64426	72540	123640	94114	102420	113360	35539	70203	77716	152770	123440	222690	196320	231360	212780	192620	139140	142380	0.187047	0.522361	0.299026	0.621155	0.141859	0.367725	0.0876944	0.406904	0.0610748	0.483862	0.0441548	0.286447	0.181989	0.549639	0.242719	0.653592	0.116016	0.386928
Lmdn001332	478.072	C17H22N2O10S2	Indole glucosinolate	1-Methoxy-3-indolylmethyl glucosinolate (Neoglucobrassicin)	72913000	79580000	67191000	66165000	78536000	76220000	68000000	70356000	81883000	60745000	60612000	45624000	67552000	60695000	66336000	60196000	63895000	57388000	0.122051	1.31562	0.158891	1.32303	0.147575	1.31895	0.318931	1.129	0.294783	1.13536	0.314499	1.13185	0.181989	1.21052	0.208871	1.21734	0.257324	1.21358
Lmnn001273	463.048	C16H19N2O10S2-	Indole glucosinolate	4-Hydroxyindol-3-ylmethyl glucosinolate	13371000	12170000	12609000	20832000	21476000	25995000	11333000	17155000	16529000	47674000	39919000	45232000	30034000	30785000	29725000	40723000	56747000	51876000	0.0663444	0.28722	0.0499331	0.514233	0.0140538	0.33892	0.000790759	0.421342	0.1524	0.754363	0.0863075	0.497184	0.145248	0.255447	0.14615	0.457347	0.101614	0.301428
Lmnn001708	421.053	C12H23NO9S3	Aliphatic glucosinolate	4-Methylthiobutyl glucosinolate (Glucoerucin)	2010500	704030	595350	1862400	2159900	1701300	331620	655600	610570	20031000	15683000	17022000	58179000	19128000	12149000	26059000	43698000	21378000	0.0627097	0.0627632	0.060044	0.108533	0.0414066	0.0302979	0.364042	0.0370001	0.339514	0.0639823	0.315314	0.0178612	0.181989	0.0363184	0.208871	0.0628035	0.184112	0.0175321
Lmnn002262	435.069	C13H25NO9S3	Aliphatic glucosinolate	5-Methylthiopentyl glucosinolate (Glucoberteroin)	42475000	23510000	17388000	34159000	37666000	32414000	11442000	16861000	17580000	103480000	105740000	118620000	112390000	90271000	84576000	110410000	112840000	101180000	0.0479079	0.25431	0.0499331	0.317957	0.0140538	0.139955	0.0876944	0.290259	0.110419	0.362902	0.0747097	0.159739	0.073002	0.256983	0.0316338	0.321299	0.0163479	0.141427
Lmnn002753	449.085	C14H27NO9S3	Aliphatic glucosinolate	6-Methylthiohexyl glucosinolate (Glucolesquerellin)	3337000	2600900	1889500	3143500	3303100	2796600	1415900	1647900	1615400	2824700	3386900	3711500	4330600	2903900	2649600	4708700	2889900	3405800	0.33527	0.788806	0.620774	0.931483	0.0633042	0.471546	0.502051	0.791918	0.79976	0.935158	0.207186	0.473407	0.361046	0.711297	0.589332	0.839955	0.209767	0.425212
Lmnn003192	494.079	C18H24NO11S2	Aromatic Glucosinolate	4-Benzoyloxybutylglucosinolate	11043	21115	18283	37417	20340	17664	28139	16662	19054	8962.7	12057	6715.5	14988	10184	11121	12413	13392	10127	0.20852	1.81866	0.239292	2.71932	0.147575	2.30231	0.405112	1.38983	0.317314	2.07811	0.242549	1.75943	0.394617	1.40379	0.355975	2.09899	0.281975	1.77711
Lmyn002727	448.061	C16H20N2O9S2	Indole glucosinolate	3-Indolylmethyl glucosinolate	30506	34194	34923	31997	32785	30085	35087	38632	31834	26532	26647	27755	27273	27980	35291	31196	35139	44069	0.100125	1.23092	0.085117	1.17215	0.131493	1.30419	0.504726	1.10027	0.741378	1.04774	0.337852	1.16576	0.569269	0.90235	0.506081	0.859271	0.796622	0.956061
mws0757	359.034	C10H17NO9S2	Aliphatic glucosinolate	Sinigrin (2-Propenyl Glucosinolate)	53009	67766	74957	64794	108550	79951	60241	88900	97504	161560	140310	218170	100290	134190	153420	176070	263770	232990	0.100125	0.376379	0.142492	0.487068	0.118212	0.474281	0.159864	0.504594	0.2382	0.65299	0.206398	0.635847	0.145248	0.290909	0.14615	0.376462	0.126437	0.366578
MWSmce209	177.028	C6H11NOS2	Thiocyanate	Sulforaphane (4-methylsulphinylbutyl glucosinolate)	64825	49649	38407	112290	49544	33750	60126	38482	16551	371240	368010	278820	967450	476670	644610	472980	453770	585630	0.0663444	0.150167	0.0499331	0.192113	0.0367002	0.113115	0.175078	0.0731933	0.1524	0.0936378	0.162007	0.0551335	0.113231	0.101086	0.0498338	0.129322	0.0768749	0.0761442
MWSmce416	437.048	C12H23NO10S3	Aliphatic glucosinolate	4-Methylsulfinylbutyl glucosinolate (Glucoraphanin)	155690	78019	53178	130530	178430	179420	46124	87989	74063	3075700	2362500	2173800	3042100	1686300	1903700	2551800	6146900	2051900	0.075938	0.0376888	0.085117	0.0641592	0.0556422	0.0273484	0.159699	0.0432573	0.1524	0.0736388	0.151576	0.0313892	0.255132	0.0266857	0.314504	0.0454282	0.281975	0.0193641
pmf0437	439.006	C11H21NO11S3	Aliphatic glucosinolate	Glucocheirolin	103070	98907	63312	87081	109370	130920	80778	108830	73190	628210	672430	437940	603550	426820	506710	558360	1482900	587970	0.09036	0.152589	0.0914704	0.188298	0.070949	0.151157	0.0876944	0.172593	0.0976562	0.212982	0.0858373	0.170972	0.269068	0.1009	0.320205	0.124512	0.281975	0.0999525
pmn001615	403.097	C13H25NO9S2	Aliphatic glucosinolate	3-Methylamylthioglycoside	557490	1045000	760240	622390	1089300	983090	794570	984520	1226800	231550	166810	367470	159780	162690	185870	216180	202590	334100	0.116938	3.08519	0.12395	3.51877	0.0598868	3.92501	0.175078	4.64793	0.150299	5.30114	0.110726	5.91315	0.183727	3.1383	0.195354	3.57934	0.126437	3.99258
pmn001616	403.097	C13H25NO9S2	Aliphatic glucosinolate	4-Methylamyl Glucosinolate	721650	1211700	851920	1094800	2423200	1969700	1317600	1261400	1305600	5122400	3422000	3510800	2412600	1666100	1686100	2510900	3961900	3141200	0.0976658	0.231043	0.137693	0.455214	0.113682	0.322234	0.159699	0.483151	0.899687	0.951932	0.256174	0.673848	0.148829	0.28971	0.242719	0.570803	0.183428	0.404057
Zmbn000584	403.061	C12H21NO10S2	Aliphatic glucosinolate	2-Hydroxy-4-Pentenylglucosinolate	97021000	114210000	102600000	91277000	94413000	100930000	96914000	109830000	96896000	27112000	67281000	22973000	18011000	62055000	30625000	29061000	24954000	39661000	0.100125	2.67395	0.160766	2.4421	0.113682	2.58712	0.134772	2.8352	0.1524	2.58937	0.135247	2.74313	0.0480924	3.35018	0.0316338	3.0597	0.0172081	3.24139
Zmbn000848	464.056	C16H20N2O10S2	Indole glucosinolate	4-Hydroxy-3-indolylmethyl glucosinolate	13543000	13140000	12870000	21170000	22185000	25824000	12077000	17004000	17471000	50671000	41237000	42888000	30000000	31606000	32410000	43783000	57778000	53280000	0.0663444	0.293429	0.063954	0.513213	0.0271732	0.345351	0.0378988	0.420705	0.108493	0.735822	0.0702573	0.49515	0.130085	0.255443	0.130567	0.446774	0.0822901	0.300644
Zmln000313	391.061	C11H21NO10S2	Aliphatic glucosinolate	2-Hydroxy-2-methylpropylglucosinolate	1774700	2317000	2230800	2003800	3067500	2936300	1820600	2442800	2248200	1779700	2669500	1925700	1682500	2577700	2006200	2037200	2766800	2417300	0.971973	0.99178	0.425927	1.25611	0.952672	1.02144	0.959746	1.00895	0.395832	1.27786	0.846561	1.03913	0.468865	0.875535	0.697941	1.10889	0.592771	0.901721
Zmln000983	389.081	C12H23NO9S2	Aliphatic glucosinolate	2-Methylbutyl glucosinolate	255670	501350	406590	317440	617160	434130	338450	680830	825630	545520	646770	380130	253960	462650	392300	560700	947910	819960	0.361391	0.740012	0.703598	0.870461	0.721541	1.17329	0.884194	1.04933	0.599303	1.2343	0.352976	1.66371	0.183727	0.49971	0.282506	0.587799	0.582272	0.792293
Zmln001187	437.081	C16H23NO9S2	Aromatic Glucosinolate	3-Phenylpropyl Glucosinolate	5404300	2730200	1917100	4281700	4566900	3687100	1210400	2025500	1989800	15047000	16214000	11636000	20513000	12557000	7028200	22267000	18516000	11171000	0.0663444	0.234319	0.085117	0.292228	0.0507636	0.12182	0.2901	0.250675	0.299136	0.312625	0.235294	0.130323	0.175879	0.193471	0.208871	0.241285	0.175381	0.100583
Zmln001304	481.075	C14H27NO11S3	Aliphatic glucosinolate	6-(Methylsulfonyl)Hexyl Glucosinolate	4592600	4763300	4219400	4228100	4922500	4759900	4258600	4552800	5318400	3780800	3601800	3047400	4400200	3614900	4283100	3752500	4134100	3760500	0.0940485	1.30156	0.0903111	1.3337	0.113682	1.35473	0.389972	1.10384	0.326883	1.1311	0.337986	1.14893	0.175879	1.16555	0.208871	1.19433	0.281975	1.21316
